# Supplementary material for: A Tumor Accelerator Based on Multicomponent Bone Scaffolds and Cancer Cell Homing
Source: Polymers (Basel). 2022 Aug 16;14(16):3340. doi: 10.3390/polym14163340 (PMC9416103; doi:10.3390/polym14163340)
Supplement: Supplementary file 1 [file polymers-14-03340-s001.zip]

Archive with 1 entries (1 files):
- polymers-1870100-supplementary.pdf
